# Supplementary material for: The ATM Ser49Cys Variant Effects ATM Function as a Regulator of Oncogene-Induced Senescence
Source: Int J Mol Sci. 2024 Jan 29;25(3):1664. doi: 10.3390/ijms25031664 (PMC10855307; doi:10.3390/ijms25031664)
Supplement: Supplementary file 1 [file ijms-25-01664-s001.zip]

Archive with 1 entries (1 files):
- ijms-2769884-supplementary.pdf
